# Supplementary material for: Study on the health impacts of childhood asthma in China caused by air pollution
Source: PLoS One. 2025 Dec 4;20(12):e0338116. doi: 10.1371/journal.pone.0338116 (PMC12677569; doi:10.1371/journal.pone.0338116)
Supplement: S1 Table — (XLSX) [file pone.0338116.s001.xlsx]

## Sheet: S1
City code	City	Annual concentration (μg/m3)			Attributable cases(95%CI)(case)
					Asthma exacerbation			New-onset asthma
		PM2.5	NO2	O3	PM2.5	NO2	O3	PM2.5	NO2	O3
110000	Beijing	41.2	35.4	191.5	1868(699,2978)	1963(1161,2735)	3477(1674,5152)	4348(937,6754)	4776(1863,6927)	8768(7556,9872)
120000	Tianjin	52.4	43.6	198.8	1836(692,2907)	1871(1111,2596)	2814(1357,4163)	4217(959,6257)	4506(1833,6296)	7070(6130,7906)
130100	Shijiazhuang	61.1	42.9	205	3692(1399,5813)	3206(1903,4449)	5034(2431,7438)	8326(1970,11956)	7752(3142,10866)	12618(10998,14033)
130200	Tangshan	54	50.3	189.8	2362(891,3735)	2676(1595,3701)	3371(1622,4998)	5403(1238,7968)	6318(2657,8583)	8510(7322,9598)
130300	Qinhuangdao	40.7	41.5	181.8	718(269,1146)	889(527,1234)	1290(620,1916)	1674(360,2605)	2149(865,3031)	3263(2787,3709)
130400	Handan	66	37.9	201	4002(1521,6282)	2874(1702,4000)	4987(2406,7374)	8876(2148,12524)	6988(2761,10017)	12506(10864,13957)
130500	Xingtai	64.8	45	208.8	2970(1128,4666)	2554(1517,3541)	3898(1884,5755)	6611(1591,9367)	6127(2510,8510)	9706(8486,10759)
130600	Baoding	58.8	40.3	203	4113(1556,6485)	3489(2068,4850)	5763(2781,8518)	9306(2179,13476)	8457(3383,11992)	14429(12556,16075)
130700	Zhangjiakou	26.1	21.2	163	723(268,1163)	720(422,1010)	1801(861,2686)	1615(323,2685)	1626(588,2533)	4504(3779,5225)
130800	Chengde	29	30.2	164.8	659(245,1060)	835(492,1166)	1499(717,2234)	1501(305,2462)	2020(766,3004)	3757(3158,4349)
130900	Cangzhou	50.2	37.6	185	2295(863,3638)	2116(1253,2945)	3428(1648,5087)	5291(1191,7920)	5146(2030,7387)	8668(7426,9822)
131000	Langfang	46.3	38.5	196	1304(489,2073)	1328(787,1848)	2218(1069,3284)	3025(668,4601)	3228(1279,4614)	5585(4831,6261)
131100	Hengshui	56.6	33.2	192	1496(565,2362)	1093(646,1525)	2064(994,3058)	3402(789,4968)	2659(1025,3898)	5207(4489,5860)
140100	Taiyuan	53.9	46.6	183.8	978(369,1546)	1033(614,1431)	1357(652,2014)	2235(512,3298)	2465(1018,3400)	3429(2934,3890)
140200	Datong	33.1	33	149.8	508(189,814)	616(364,859)	929(443,1390)	1172(243,1887)	1496(576,2194)	2260(1871,2663)
140300	Yangquan	51.6	41.6	187.6	322(121,511)	319(189,443)	475(229,705)	740(168,1102)	770(310,1085)	1199(1030,1355)
140400	Changzhi	47.3	33.7	189.8	765(287,1215)	672(397,937)	1238(596,1835)	1769(393,2678)	1633(631,2387)	3120(2685,3519)
140500	Jincheng	53.9	35.7	200	565(213,894)	464(274,646)	848(409,1254)	1292(296,1906)	1127(440,1633)	2125(1845,2374)
140600	Shuozhou	39.2	33.9	157.8	308(115,492)	326(193,455)	503(240,751)	717(153,1123)	792(307,1157)	1246(1040,1455)
140700	Jinzhong	45.9	41.3	193.8	732(275,1164)	804(477,1117)	1243(599,1841)	1697(374,2585)	1942(781,2741)	3128(2701,3515)
140800	Yuncheng	61.2	27.6	182.8	1475(559,2322)	839(494,1173)	1807(868,2683)	3310(784,4751)	2006(751,3023)	4564(3902,5183)
140900	Xinzhou	41.9	42.7	173.8	615(230,980)	760(451,1055)	1030(494,1533)	1430(309,2214)	1831(741,2568)	2596(2202,2976)
141000	Linfen	60.4	37.4	199.8	1221(463,1924)	941(557,1310)	1645(793,2433)	2747(648,3954)	2285(900,3283)	4121(3576,4604)
141100	Lüliang	39.5	45.1	164	746(279,1191)	1027(611,1425)	1253(599,1868)	1735(371,2715)	2460(1008,3416)	3133(2631,3630)
150100	Hohhot	38.1	39.1	145	386(144,617)	481(285,669)	598(285,896)	898(191,1413)	1166(463,1662)	1433(1180,1699)
150200	Baotou	39.2	38.5	142.8	358(134,572)	428(254,596)	533(254,798)	834(178,1306)	1038(412,1485)	1266(1040,1505)
150300	Wuhai	31.7	29.2	153.8	57(21,92)	64(38,90)	112(53,167)	131(27,213)	155(58,231)	274(228,322)
150400	Chifeng	23.7	26.1	128	450(166,726)	603(355,844)	982(466,1477)	982(194,1652)	1429(531,2170)	2148(1736,2605)
150500	Tongliao	32.9	20.6	130.8	427(159,684)	330(194,463)	691(328,1038)	984(204,1585)	737(266,1153)	1541(1250,1862)
150600	Ordos	23.5	26.1	156.8	159(59,257)	215(126,301)	424(202,633)	347(69,583)	510(189,774)	1048(874,1225)
150700	Hulunbuir	17.5	12.2	108	185(68,300)	159(93,224)	463(219,700)	361(69,625)	249(86,409)	789(623,986)
150800	Bayan Nur	32.8	20.4	144.8	233(87,374)	179(105,252)	417(199,625)	538(111,868)	400(144,625)	999(823,1185)
150900	Ulanqab	25	25.4	150.8	277(103,447)	343(202,481)	670(320,1002)	613(122,1024)	810(300,1234)	1634(1354,1923)
152200	Xing'an	24.4	14.4	113	162(60,262)	118(69,167)	306(145,461)	357(71,598)	218(76,352)	568(451,704)
152500	Xilingol	10.3	10.7	123.9	46(17,74)	58(34,82)	219(104,330)	53(10,96)	76(26,125)	463(373,565)
152900	Alxa League	26.6	10.1	148	27(10,44)	13(8,18)	61(29,92)	61(12,102)	15(5,25)	148(123,175)
210100	Shenyang	42.8	35	152.8	1025(384,1633)	1028(608,1432)	1493(712,2231)	2386(518,3681)	2502(974,3635)	3664(3043,4302)
210200	Dalian	34.9	26.1	154	668(249,1069)	614(361,860)	1191(569,1780)	1549(324,2473)	1459(542,2215)	2932(2438,3438)
210300	Anshan	41.1	29.1	151.8	444(166,707)	387(228,541)	667(318,998)	1032(222,1604)	933(352,1395)	1632(1354,1919)
210400	Fushun	44.7	29.7	155	293(110,466)	240(142,336)	414(198,619)	679(149,1040)	580(220,865)	1021(850,1195)
210500	Benxi	36.8	30.2	137	170(63,272)	171(101,239)	258(123,388)	395(83,626)	414(157,615)	598(489,717)
210600	Dandong	32.6	21.1	126	243(90,390)	194(114,273)	384(182,577)	561(116,905)	438(158,683)	827(667,1005)
210700	Jinzhou	47.2	33.1	157	436(164,693)	378(223,527)	593(283,886)	1010(224,1530)	918(354,1345)	1469(1225,1716)
210800	Yingkou	42.5	28.3	166.6	311(116,496)	256(151,358)	494(237,737)	724(157,1118)	615(231,924)	1241(1045,1434)
210900	Fuxin	37.5	22.4	149.8	220(82,351)	163(96,228)	357(170,533)	511(108,807)	373(136,578)	868(719,1023)
211000	Liaoyang	41.7	28.4	143.8	230(86,367)	194(114,271)	325(155,486)	536(116,830)	465(175,698)	775(637,920)
211100	Panjin	38.9	26.2	157	161(60,257)	134(79,187)	263(126,393)	374(80,587)	318(118,482)	651(543,761)
211200	Tieling	42	29.7	147.4	385(144,613)	336(198,469)	552(263,826)	895(194,1386)	810(307,1207)	1332(1100,1575)
211300	Chaoyang	37.3	22.1	160.8	398(149,636)	292(172,410)	694(332,1035)	926(196,1463)	668(243,1036)	1728(1447,2010)
211400	Huludao	47	32.8	159.6	409(154,650)	353(208,492)	568(271,847)	948(210,1437)	856(330,1258)	1411(1180,1644)
220100	Changchun	38.1	32.2	134.8	1056(394,1687)	1092(645,1525)	1528(726,2293)	2451(521,3859)	2646(1015,3897)	3489(2842,4192)
220200	Jilin	36.6	22.2	135	555(207,888)	417(245,585)	836(397,1254)	1287(271,2039)	952(346,1475)	1911(1557,2295)
220300	Siping	36.1	27	151.6	423(158,676)	389(229,544)	719(343,1076)	980(206,1556)	926(345,1399)	1755(1456,2064)
220400	Liaoyuan	36.3	23.2	153.9	156(58,250)	124(73,173)	268(128,401)	363(76,575)	286(104,440)	659(548,773)
220500	Tonghua	29.3	26.1	105	234(87,375)	254(150,356)	344(162,519)	531(108,870)	602(224,915)	548(431,688)
220600	Baishan	29.9	19.5	129	130(48,208)	104(61,147)	227(108,342)	295(60,483)	228(82,359)	500(405,606)
220700	Songyuan	29.9	16.9	123.8	305(113,489)	213(125,300)	514(244,773)	695(142,1135)	436(154,695)	1084(872,1322)
220800	Baicheng	26.5	15	119.8	186(69,300)	130(76,184)	342(162,516)	416(84,691)	247(86,399)	694(555,851)
222400	Yanbian	25.6	17.7	114.8	198(73,318)	168(98,236)	361(171,544)	438(88,730)	352(125,559)	686(546,848)
230100	Harbin	40.1	31.5	115.8	1185(443,1891)	1143(675,1596)	1414(669,2132)	2751(590,4294)	2764(1056,4085)	2727(2173,3366)
230200	Qiqihar	28.6	17.9	102	474(176,762)	366(215,515)	694(328,1050)	1073(218,1763)	771(273,1223)	1027(804,1295)
230300	Jixi	29.2	18.7	87.8	155(58,249)	123(72,172)	193(91,293)	352(72,577)	263(94,415)	142(109,183)
230400	Hegang	22.2	10.3	97.8	69(25,111)	40(23,56)	124(58,188)	147(29,249)	48(16,80)	160(125,204)
230500	Shuangyashan	28.9	13.2	104.8	128(48,206)	73(42,102)	191(90,288)	291(59,477)	124(43,202)	303(238,380)
230600	Daqing	28.9	20.4	116	247(92,397)	215(126,302)	405(192,611)	560(114,919)	477(172,747)	783(624,966)
230700	Yichun	17.6	11	95	63(23,102)	48(28,68)	138(65,209)	122(23,211)	66(22,108)	159(124,203)
230800	Jiamusi	27.3	16.2	106.8	200(74,322)	147(86,207)	321(151,485)	450(91,744)	293(103,469)	533(420,666)
230900	Qitaihe	31.4	20.5	118	76(28,122)	61(36,86)	117(55,176)	174(36,282)	136(49,213)	231(185,284)
231000	Mudanjiang	32.7	23.9	105	256(95,411)	230(135,323)	339(160,512)	589(122,950)	535(196,822)	540(425,678)
231100	Heihe	14.9	11.1	96	75(28,122)	69(40,97)	196(93,297)	132(25,232)	95(32,156)	237(184,302)
231200	Suihua	37.8	17.7	119	615(229,982)	359(210,505)	797(377,1200)	1426(302,2248)	751(266,1193)	1598(1278,1963)
232700	Daxing'anling	20	13.8	98	30(11,48)	25(15,36)	60(28,90)	62(12,106)	45(16,73)	78(61,99)
310000	Shanghai	35.4	41.1	151	1634(609,2616)	2291(1359,3183)	2823(1347,4222)	3796(796,6047)	5545(2227,7834)	6901(5720,8120)
320100	Nanjing	40.3	41.9	178.8	1229(460,1961)	1549(919,2152)	2194(1053,3261)	2864(615,4466)	3744(1510,5271)	5549(4727,6328)
320200	Wuxi	39.6	40.1	178.6	856(320,1367)	1053(624,1463)	1553(745,2308)	1994(427,3120)	2552(1020,3621)	3926(3344,4477)
320300	Xuzhou	57.3	37.2	178	2521(953,3979)	2031(1202,2827)	3207(1539,4766)	5719(1330,8329)	4935(1943,7098)	8101(6896,9245)
320400	Changzhou	45.8	41.7	166	753(283,1198)	836(496,1162)	1111(532,1655)	1748(385,2663)	2021(814,2848)	2787(2345,3222)
320500	Suzhou	39.2	41.9	167	1219(455,1946)	1578(936,2191)	2097(1004,3125)	2841(607,4451)	3814(1538,5370)	5273(4442,6089)
320600	Nantong	37.9	31.4	157	1241(463,1982)	1259(743,1758)	2081(994,3108)	2886(612,4547)	3052(1166,4513)	5152(4297,6018)
320700	Lianyungang	38.4	28.8	157.8	883(330,1410)	814(480,1138)	1469(702,2194)	2054(437,3229)	1959(738,2935)	3643(3041,4252)
320800	Huai'an	44.5	28.7	159	1066(400,1696)	851(501,1190)	1552(742,2316)	2476(542,3793)	2047(771,3068)	3856(3222,4494)
320900	Yancheng	37.8	23.4	150	1337(499,2136)	1024(602,1436)	2155(1028,3223)	3109(659,4900)	2376(869,3660)	5246(4344,6180)
321000	Yangzhou	40.1	35.4	169.4	788(294,1257)	849(502,1184)	1343(643,2001)	1833(393,2860)	2066(806,2996)	3379(2853,3892)
321100	Zhenjiang	45.3	33.7	181.8	523(196,831)	479(283,668)	847(407,1258)	1213(267,1852)	1164(450,1702)	2141(1829,2434)
321200	Taizhou	44.9	28.2	172.2	962(361,1530)	749(441,1047)	1495(717,2225)	2233(490,3415)	1797(675,2699)	3769(3191,4327)
321300	Suqian	45.7	29.9	171	1156(434,1838)	936(552,1308)	1755(841,2613)	2681(591,4087)	2260(857,3367)	4422(3740,5084)
330100	Hangzhou	36.7	38.9	174.8	1191(444,1905)	1531(907,2129)	2278(1093,3389)	2766(584,4381)	3710(1474,5294)	5744(4875,6577)
330200	Ningbo	28.7	35.5	149	718(267,1155)	1073(635,1495)	1502(716,2246)	1629(330,2675)	2605(1016,3776)	3639(3010,4292)
330300	Wenzhou	28.3	33.9	135.8	970(360,1559)	1405(830,1959)	1883(895,2826)	2194(444,3609)	3408(1319,4979)	4324(3526,5188)
330400	Jiaxing	35.5	32.9	167	528(197,845)	597(353,833)	1000(479,1490)	1224(257,1949)	1448(558,2126)	2506(2111,2894)
330500	Huzhou	44.1	43.6	174.8	479(179,762)	575(341,798)	768(368,1142)	1110(243,1704)	1380(561,1928)	1934(1642,2215)
330600	Shaoxing	38.5	31.9	152	703(263,1123)	714(421,996)	1127(538,1685)	1632(347,2565)	1727(662,2548)	2753(2284,3236)
330700	Jinhua	32.5	34.3	156.8	656(244,1051)	840(496,1171)	1274(609,1903)	1509(312,2436)	2039(791,2973)	3147(2624,3677)
330800	Quzhou	32.7	30.6	140	346(129,555)	395(233,552)	601(286,901)	796(165,1284)	953(363,1415)	1408(1154,1681)
330900	Zhoushan	20	19.3	131	81(30,130)	95(56,133)	212(101,319)	166(32,285)	207(74,326)	473(384,572)
331000	Taizhou	26.8	21.7	144	671(249,1080)	666(391,935)	1452(691,2174)	1504(302,2491)	1512(548,2350)	3460(2847,4107)
331100	Lishui	24.6	22.1	135	276(102,444)	303(178,425)	610(290,915)	606(121,1015)	691(251,1071)	1395(1136,1675)
340100	Hefei	43.6	40.4	166.8	1944(728,3095)	2195(1301,3051)	3018(1445,4496)	4522(986,6953)	5319(2129,7538)	7580(6384,8756)
340200	Wuhu	44.5	40.1	170.8	1004(376,1598)	1104(654,1535)	1562(749,2326)	2332(511,3573)	2675(1069,3796)	3936(3328,4526)
340300	Bengbu	51.7	33.2	152.8	1146(432,1815)	913(539,1273)	1394(665,2084)	2634(597,3919)	2218(855,3251)	3421(2841,4016)
340400	Huainan	53	28.8	170	1189(448,1881)	806(475,1127)	1560(747,2322)	2723(621,4032)	1940(731,2907)	3926(3317,4519)
340500	Ma'anshan	42.8	34.4	171	568(213,905)	560(331,781)	918(440,1367)	1321(287,2038)	1362(528,1985)	2313(1956,2660)
340600	Huaibei	55.5	29.3	181.6	695(263,1099)	459(271,642)	929(446,1379)	1585(366,2324)	1107(418,1654)	2347(2005,2669)
340700	tongling	47.9	36.7	145.8	472(177,750)	445(263,619)	591(282,885)	1092(243,1650)	1082(425,1560)	1421(1171,1683)
340800	Anqing	41.6	26	159.8	1277(478,2036)	988(582,1384)	1992(952,2973)	2972(642,4609)	2345(870,3563)	4956(4145,5771)
341000	Huangshan	24	17.5	134	211(78,341)	189(111,266)	476(226,714)	463(92,778)	395(140,629)	1084(882,1304)
341100	Chuzhou	49.7	35.8	164.8	1301(489,2064)	1156(684,1611)	1763(844,2629)	3001(674,4501)	2812(1099,4071)	4417(3713,5114)
341200	Fuyang	51.8	31.1	175	3204(1207,5074)	2391(1411,3340)	4413(2117,6564)	7360(1669,10948)	5795(2210,8581)	11142(9458,12755)
341300	Suzhou	51.3	23.4	175	1940(730,3073)	1110(652,1556)	2696(1293,4010)	4459(1009,6646)	2577(943,3969)	6806(5778,7792)
341500	Lu'an	41.8	30.8	141	1433(536,2284)	1300(767,1816)	1979(942,2967)	3335(721,5168)	3148(1199,4669)	4672(3831,5567)
341600	Bozhou	53.9	25.8	176	2048(772,3239)	1230(723,1722)	2731(1310,4061)	4685(1073,6912)	2914(1080,4432)	6899(5862,7890)
341700	Chizhou	42.3	33.8	164	397(149,633)	390(230,543)	625(299,932)	924(200,1429)	947(366,1384)	1564(1313,1812)
341800	Xuancheng	41.6	29.2	131.8	674(252,1074)	583(344,815)	877(416,1317)	1567(339,2430)	1405(530,2100)	1971(1600,2378)
350100	Fuzhou	23	20.5	137	874(323,1410)	953(559,1338)	2094(996,3141)	1895(373,3197)	2129(766,3330)	4853(3963,5814)
350200	Xiamen	24.1	19.6	137.6	336(124,542)	335(197,471)	773(368,1159)	740(147,1242)	739(265,1161)	1802(1472,2157)
350300	Putian	24.2	16.3	135.8	471(174,759)	390(229,550)	1065(506,1597)	1035(205,1736)	784(276,1255)	2452(2000,2942)
350400	Sanming	24	20.2	118	371(137,598)	382(224,537)	740(350,1115)	813(161,1365)	849(305,1331)	1472(1176,1811)
350500	Quanzhou	24	21.4	144.8	976(361,1574)	1065(625,1495)	2364(1126,3540)	2141(424,3595)	2413(873,3756)	5667(4667,6720)
350600	Zhangzhou	30.2	26.1	141.8	837(311,1345)	886(521,1240)	1590(757,2383)	1917(392,3126)	2103(781,3194)	3767(3092,4484)
350700	Nanping	19.2	13.5	125	328(121,531)	284(166,400)	860(408,1294)	667(129,1147)	494(171,804)	1837(1480,2237)
350800	Longyan	23.1	21.3	115.8	393(145,634)	443(260,622)	800(379,1206)	853(168,1438)	1002(362,1560)	1548(1233,1910)
350900	Ningde	24.1	17.7	118	459(170,739)	414(243,582)	912(432,1373)	1007(200,1690)	869(308,1381)	1814(1449,2232)
360100	Nanchang	34.2	31	148.8	1162(432,1860)	1286(758,1796)	2046(976,3061)	2690(561,4308)	3114(1187,4614)	4966(4107,5860)
360200	Jingdezhen	26.8	16.7	128.6	293(108,471)	225(132,317)	569(270,855)	657(132,1089)	458(161,731)	1251(1012,1516)
360300	Pingxiang	34.9	22.9	149.8	442(165,708)	358(210,502)	768(366,1149)	1024(214,1635)	826(301,1276)	1869(1547,2203)
360400	Jiujiang	42	25.7	149	1386(519,2209)	1051(618,1472)	2007(957,3002)	3224(698,4991)	2488(922,3786)	4872(4030,5747)
360500	Xinyu	34.3	24.1	139	272(101,435)	235(138,330)	448(213,671)	629(131,1007)	549(202,843)	1046(856,1250)
360600	Yingtan	35.5	20.2	159	290(108,464)	204(120,287)	524(250,782)	672(141,1070)	454(163,711)	1301(1087,1516)
360700	Ganzhou	28.1	19.4	155	1761(653,2832)	1497(878,2104)	3899(1862,5825)	3987(806,6567)	3274(1172,5152)	9610(7999,11253)
360800	Ji'an	34.3	22.1	149.2	1174(437,1879)	934(548,1310)	2067(985,3092)	2717(567,4350)	2134(775,3310)	5020(4153,5920)
360900	Yichun	35.7	22.6	150	1364(508,2183)	1068(627,1497)	2323(1108,3475)	3166(665,5036)	2455(894,3797)	5655(4683,6663)
361000	Fuzhou	32.9	16	152	904(336,1449)	546(320,769)	1686(805,2521)	2086(432,3361)	1084(380,1738)	4127(3425,4851)
361100	Shangrao	31.3	22.5	145.8	1578(586,2531)	1396(820,1958)	2970(1415,4446)	3624(745,5881)	3206(1167,4962)	7139(5885,8455)
370100	Jinan	54.9	44.6	201	2374(896,3752)	2365(1405,3280)	3516(1696,5199)	5456(1255,8019)	5716(2337,7953)	8875(7710,9905)
370200	Qingdao	38.9	33.3	153.8	1783(666,2847)	1867(1103,2605)	2862(1366,4276)	4148(885,6507)	4537(1750,6647)	7034(5848,8249)
370300	Zibo	58.1	41.5	205	1364(516,2151)	1203(714,1671)	1949(941,2880)	3084(720,4478)	2904(1169,4095)	4863(4239,5408)
370400	Zaozhuang	60.3	34.1	189.9	1380(522,2173)	975(576,1359)	1776(854,2632)	3103(732,4469)	2368(917,3456)	4475(3851,5047)
370500	Dongying	48.6	35.8	205.8	525(197,834)	477(282,664)	893(431,1318)	1213(271,1827)	1159(453,1677)	2225(1941,2473)
370600	Yantai	37.7	28.2	159	1359(507,2172)	1251(737,1749)	2320(1109,3462)	3158(670,4981)	2999(1126,4506)	5756(4811,6709)
370700	Weifang	56.4	37.6	185	2805(1059,4429)	2317(1371,3224)	3753(1804,5569)	6372(1476,9311)	5624(2219,8074)	9473(8116,10734)
370800	Jining	56.7	35.8	195	2745(1037,4334)	2153(1273,2999)	3836(1848,5680)	6232(1445,9096)	5232(2045,7574)	9645(8336,10824)
370900	Tai'an	57.4	34.8	190	1780(673,2809)	1343(794,1872)	2401(1155,3559)	4033(938,5871)	3263(1269,4746)	6050(5206,6822)
371000	Weihai	30.9	18.7	165.8	442(164,709)	330(194,464)	949(454,1415)	1012(208,1645)	710(253,1122)	2378(2001,2750)
371100	Rizhao	46.4	34.9	165	782(294,1243)	724(428,1009)	1133(542,1688)	1811(400,2752)	1759(684,2557)	2835(2383,3281)
371300	Linyi	58.4	38.8	189.9	3757(1421,5926)	3094(1833,4304)	4983(2398,7387)	8495(1986,12321)	7504(2979,10713)	12564(10811,14168)
371400	Dezhou	53.8	32.7	198.8	1750(660,2769)	1323(781,1846)	2616(1261,3871)	3999(915,5903)	3210(1234,4716)	6560(5688,7336)
371500	Liaocheng	58.5	38.1	209.8	2046(774,3227)	1653(979,2301)	2968(1435,4381)	4624(1081,6704)	4012(1587,5746)	7370(6449,8162)
371600	Binzhou	54	40.7	208	1167(440,1846)	1083(642,1505)	1812(875,2675)	2666(611,3932)	2618(1050,3706)	4507(3938,4999)
371700	HeZe	59.6	31.3	179	3302(1250,5204)	2172(1282,3033)	4068(1953,6046)	7440(1749,10743)	5260(2008,7782)	10270(8751,11708)
410100	Zhengzhou	59.1	43.4	192	3356(1270,5291)	3040(1805,4218)	4446(2141,6588)	7581(1778,10967)	7317(2973,10233)	11210(9664,12615)
410200	Kaifeng	62.4	32.5	184	2246(852,3534)	1468(866,2048)	2719(1307,4037)	5025(1196,7182)	3562(1368,5238)	6867(5878,7789)
410300	Luoyang	62.6	39.9	188	2992(1135,4706)	2371(1405,3296)	3684(1772,5463)	6692(1594,9557)	5742(2292,8157)	9297(7986,10503)
410400	Pingdingshan	60	34.5	182	2200(833,3466)	1579(933,2201)	2735(1314,4062)	4953(1166,7142)	3838(1490,5590)	6908(5902,7851)
410500	Anyang	71.3	38.5	200.8	2852(1087,4462)	1935(1146,2691)	3304(1594,4886)	6216(1540,8612)	4694(1860,6711)	8275(7188,9237)
410600	Hebi	61.1	38	197.8	671(254,1057)	519(308,723)	886(427,1311)	1507(357,2164)	1261(499,1807)	2224(1927,2489)
410700	Xinxiang	56.2	43.7	176.8	2410(910,3806)	2303(1368,3195)	3102(1488,4612)	5480(1268,8015)	5538(2254,7736)	7834(6661,8951)
410800	Jiaozuo	57.1	31.4	193	1374(519,2169)	944(557,1318)	1889(910,2799)	3116(724,4542)	2287(873,3381)	4756(4104,5347)
410900	Puyang	64.4	33.6	187	1790(679,2812)	1172(692,1635)	2135(1027,3168)	3981(956,5650)	2848(1100,4166)	5389(4625,6094)
411000	Xuchang	60.6	33.8	177.8	1991(754,3135)	1388(820,1936)	2400(1152,3567)	4476(1057,6439)	3373(1305,4930)	6060(5158,6917)
411100	Luohe	60.1	29.3	180.8	1036(392,1632)	635(374,887)	1278(614,1899)	2332(549,3362)	1529(578,2285)	3229(2756,3674)
411200	Sanmenxia	56.4	31.6	163.6	826(312,1305)	578(341,807)	987(472,1471)	1878(435,2744)	1401(536,2069)	2467(2071,2860)
411300	Nanyang	59.9	28.9	178	4774(1807,7523)	2895(1706,4048)	5825(2795,8657)	10753(2531,15510)	6966(2625,10429)	14706(12519,16783)
411400	Shangqiu	76.7	32.4	170	4875(1865,7601)	2622(1548,3658)	4528(2169,6742)	10446(2650,14220)	6362(2443,9362)	11392(9625,13113)
411500	Xinyang	48	24	171	2850(1071,4525)	1781(1047,2496)	4131(1979,6150)	6586(1467,9946)	4155(1525,6380)	10399(8794,11956)
411600	Zhoukou	57.1	27.5	178.8	4630(1750,7309)	2800(1649,3918)	5934(2848,8818)	10502(2440,15306)	6695(2505,10095)	14982(12763,17083)
411700	Zhumadian	52.1	26.6	178.6	3257(1227,5157)	2080(1224,2911)	4546(2182,6756)	7470(1696,11098)	4949(1842,7496)	11479(9777,13091)
420100	Wuhan	45	42	177.8	1969(738,3132)	2238(1328,3108)	3146(1510,4677)	4578(1005,6999)	5412(2184,7615)	7961(6776,9087)
420200	Huangshi	41	33.2	163.8	543(203,866)	539(318,752)	879(420,1310)	1264(272,1965)	1311(505,1921)	2199(1847,2549)
420300	Shiyan	37.1	22.1	136.8	625(233,999)	461(271,647)	941(447,1411)	1454(307,2299)	1055(383,1636)	2177(1778,2609)
420500	Yichang	52.8	29.1	161	989(373,1566)	680(401,951)	1238(592,1848)	2268(517,3360)	1639(618,2452)	3087(2585,3590)
420600	Xiangyang	60.4	31.5	161	1694(642,2669)	1108(654,1547)	1869(893,2788)	3815(900,5493)	2687(1027,3971)	4659(3902,5418)
420700	Ezhou	42.4	34.4	159.8	230(86,366)	229(135,319)	352(168,526)	535(116,828)	557(216,812)	877(734,1021)
420800	Jingmen	53.5	27.3	158.7	745(281,1179)	476(280,666)	909(435,1357)	1706(390,2522)	1138(425,1718)	2259(1887,2633)
420900	Xiaogan	43.7	21.5	169	1088(408,1733)	668(392,938)	1706(817,2541)	2530(552,3889)	1516(549,2359)	4293(3623,4947)
421000	Jingzhou	46.3	32	155	1423(534,2261)	1214(717,1695)	1947(930,2909)	3298(729,5015)	2947(1129,4345)	4802(3997,5623)
421100	Huanggang	40.9	25.3	165	1464(547,2335)	1122(660,1571)	2391(1144,3565)	3408(734,5301)	2648(979,4039)	5993(5039,6937)
421200	Xianning	35	19.3	170	521(194,834)	356(209,501)	1016(487,1513)	1209(253,1929)	778(278,1225)	2559(2162,2945)
421300	Suizhou	41.9	23.5	160	506(189,806)	352(207,494)	784(375,1170)	1176(254,1822)	819(300,1260)	1951(1632,2272)
422800	Enshi	32.1	22.3	122	632(235,1013)	541(317,758)	981(465,1477)	1456(300,2354)	1240(451,1921)	2039(1637,2494)
430100	Changsha	47.2	31.9	167.8	2154(809,3422)	1800(1062,2512)	3118(1493,4644)	4995(1108,7567)	4374(1675,6451)	7845(6614,9052)
430200	Zhuzhou	47	31.5	155	1169(439,1857)	969(572,1352)	1577(753,2356)	2709(600,4107)	2351(898,3474)	3892(3239,4557)
430300	Xiangtan	46.8	30	159	837(314,1330)	664(392,928)	1161(555,1733)	1940(430,2944)	1607(609,2393)	2887(2413,3365)
430400	Hengyang	42.8	26.3	144	2119(794,3376)	1614(950,2259)	2919(1390,4371)	4932(1072,7610)	3839(1427,5825)	6976(5740,8281)
430500	Shaoyang	42.1	20.6	146	2162(809,3445)	1320(774,1853)	3064(1460,4587)	5034(1090,7790)	2953(1064,4617)	7377(6082,8735)
430600	Yueyang	43	26.1	164	1522(570,2425)	1146(674,1604)	2357(1128,3514)	3544(771,5463)	2723(1011,4135)	5905(4960,6843)
430700	Changde	46.9	20.5	159	1753(658,2784)	960(563,1349)	2427(1160,3622)	4062(900,6162)	2146(773,3357)	6035(5043,7033)
430800	Zhangjiajie	28.8	16.8	124	307(114,493)	221(130,311)	537(255,809)	698(142,1145)	452(159,722)	1139(916,1389)
430900	Yiyang	52.5	21.3	150.8	1528(576,2418)	781(458,1096)	1809(863,2704)	3505(797,5200)	1766(639,2751)	4417(3660,5198)
431000	Chenzhou	30.2	24.1	136	1015(377,1630)	994(584,1393)	1853(881,2780)	2325(475,3791)	2324(854,3567)	4273(3485,5126)
431100	Yongzhou	38.1	25.6	140.6	1532(572,2447)	1271(747,1779)	2306(1097,3456)	3567(758,5616)	3009(1114,4581)	5437(4457,6483)
431200	huaihua	35.6	17	126.4	1168(435,1868)	694(406,976)	1697(805,2552)	2713(569,4318)	1428(504,2277)	3671(2962,4462)
431300	Loudi	38.5	19.1	146	1093(408,1746)	675(396,949)	1688(804,2527)	2546(542,4001)	1469(525,2315)	4064(3351,4812)
433100	Xiangxi	28.9	13	111.8	481(178,772)	269(157,379)	760(360,1147)	1094(222,1795)	452(156,738)	1389(1101,1724)
440100	Guangzhou	29.2	43	172.6	1402(520,2252)	2471(1467,3429)	3304(1584,4917)	3188(648,5223)	5942(2410,8325)	8318(7045,9547)
440200	Shaoguan	28.6	24.1	141.8	485(180,780)	501(294,702)	972(462,1456)	1099(223,1805)	1167(429,1791)	2294(1883,2730)
440300	Shenzhen	25.5	25.7	152.6	710(263,1143)	872(513,1221)	1702(812,2544)	1587(317,2645)	2075(769,3158)	4195(3483,4927)
440400	Zhuhai	24.5	27.4	163	165(61,266)	224(132,313)	437(209,651)	363(72,607)	535(200,807)	1091(915,1265)
440500	Shantou	23.2	17.9	147.8	672(248,1084)	636(373,895)	1714(817,2566)	1455(287,2453)	1340(475,2126)	4137(3418,4888)
440600	Foshan	29.8	41	183.8	691(257,1110)	1141(677,1585)	1692(813,2512)	1578(322,2578)	2759(1108,3900)	4275(3658,4850)
440700	Jiangmen	27.7	33.4	197.8	558(207,898)	814(481,1136)	1571(757,2325)	1258(254,2076)	1974(762,2890)	3935(3409,4404)
440800	Zhanjiang	25.8	13.6	156.8	1113(412,1792)	726(424,1023)	2705(1292,4040)	2473(494,4117)	1271(440,2067)	6677(5567,7802)
440900	Maoming	25.1	14	149	1038(384,1672)	715(418,1008)	2470(1178,3696)	2293(457,3830)	1285(446,2084)	5984(4950,7059)
441200	Zhaoqing	31.6	31.9	161	720(268,1155)	884(522,1235)	1474(705,2199)	1653(340,2678)	2141(820,3158)	3665(3069,4262)
441300	Huizhou	25	24.5	143	493(182,794)	589(346,825)	1133(540,1698)	1089(217,1819)	1379(508,2112)	2691(2212,3199)
441400	Meizhou	24.4	23.5	128.8	674(249,1086)	792(465,1110)	1438(682,2161)	1478(293,2477)	1834(672,2824)	3156(2553,3823)
441500	Shanwei	21.3	11.2	143	386(142,623)	251(146,354)	1037(494,1554)	814(159,1384)	351(120,579)	2461(2023,2925)
441600	Heyuan	24.2	22.4	127	457(169,736)	516(303,724)	969(460,1457)	1000(198,1677)	1182(430,1830)	2098(1694,2548)
441700	Yangjiang	28.6	17.3	158	433(161,697)	324(190,456)	960(459,1434)	982(199,1613)	670(237,1067)	2375(1983,2772)
441800	Qingyuan	32	31.7	153	716(266,1149)	864(510,1206)	1381(659,2064)	1645(339,2661)	2089(799,3085)	3380(2807,3968)
441900	Dongguan	32	36.6	187.4	403(150,646)	558(330,777)	938(451,1391)	929(192,1503)	1357(533,1957)	2371(2035,2680)
442000	Zhongshan	26.4	29.6	191	244(90,392)	332(196,464)	696(335,1031)	545(109,905)	800(303,1193)	1753(1510,1975)
445100	Chaozhou	28.5	16.5	144.8	396(147,637)	284(166,399)	811(387,1215)	896(182,1473)	571(201,914)	1938(1596,2298)
445200	Jieyang	30.8	22.1	147	1094(406,1756)	966(567,1355)	2108(1005,3155)	2502(513,4070)	2202(800,3416)	5074(4188,6000)
445300	Yunfu	28.2	25.7	141	428(159,687)	476(280,667)	863(411,1294)	966(195,1590)	1124(416,1710)	2031(1666,2420)
450100	Nanning	30.3	28.6	125	1628(605,2615)	1875(1105,2622)	2737(1298,4116)	3729(762,6080)	4511(1698,6764)	5848(4710,7122)
450200	Liuzhou	34.5	23	131	930(346,1490)	765(450,1073)	1441(684,2165)	2156(450,3448)	1769(646,2730)	3224(2614,3893)
450300	Guilin	32.8	19.7	135	1216(453,1950)	904(530,1270)	2036(968,3056)	2808(581,4526)	1988(713,3124)	4665(3801,5604)
450400	Wuzhou	29.7	24.7	125	721(268,1158)	735(432,1029)	1235(586,1858)	1646(336,2691)	1726(636,2640)	2638(2125,3213)
450500	Beihai	27.2	14	141	338(125,543)	215(126,303)	706(336,1058)	760(153,1257)	388(135,629)	1666(1366,1985)
450600	Fangchenggang	27.2	18.2	127	188(70,302)	155(91,217)	355(169,534)	422(85,698)	329(117,521)	771(623,937)
450700	Qinzhou	29.4	18.2	124.8	845(314,1358)	646(379,909)	1461(693,2197)	1928(392,3156)	1375(489,2178)	3115(2508,3794)
450800	Guigang	33.5	22.8	137	1297(483,2078)	1088(639,1526)	2156(1025,3234)	2998(623,4817)	2509(915,3877)	4994(4078,5982)
450900	Yulin	32.8	16.6	132	1657(616,2657)	1041(610,1465)	2716(1290,4078)	3825(792,6165)	2112(744,3376)	6112(4963,7371)
451000	Baise	29.5	17.7	114.8	858(319,1379)	636(373,895)	1365(646,2059)	1958(399,3203)	1336(474,2122)	2606(2074,3221)
451100	Hezhou	30.6	19.4	123	521(194,837)	408(239,573)	855(405,1286)	1195(245,1946)	893(319,1405)	1793(1441,2190)
451200	Hechi	26.5	17.8	105	794(294,1277)	657(385,923)	1287(607,1944)	1778(357,2950)	1382(490,2194)	2059(1619,2583)
451300	Laibin	35.3	19.7	143.8	652(243,1043)	451(264,634)	1078(514,1615)	1512(317,2410)	992(356,1559)	2574(2117,3056)
451400	Chongzuo	29.3	17.2	118	508(189,816)	369(216,519)	835(395,1258)	1157(235,1895)	762(269,1214)	1660(1326,2042)
460100	Haikou	16.5	12.1	144.6	188(69,305)	169(99,239)	657(313,983)	355(68,619)	264(91,433)	1574(1296,1868)
460200	Sanya	13.7	8.7	120.8	54(20,88)	42(25,60)	191(90,287)	89(17,158)	34(11,56)	392(314,480)
460400	Danzhou	16	8	118	106(39,172)	66(38,93)	315(149,475)	197(37,344)	36(12,61)	628(501,772)
500000	Chongqing	38.1	38.7	140.8	6821(2546,10897)	8413(4983,11702)	10281(4893,15409)	15862(3369,24971)	20409(8097,29150)	24231(19868,28883)
510100	Chengdu	40.2	37.6	154	3085(1153,4921)	3516(2081,4893)	4803(2293,7178)	7185(1542,11209)	8549(3373,12272)	11825(9832,13864)
510300	Zigong	48.1	25.6	149.8	781(293,1240)	518(305,726)	999(476,1494)	1805(402,2724)	1226(454,1867)	2429(2011,2863)
510400	Panzhihua	29.5	36	139	165(61,265)	243(144,338)	314(149,471)	376(77,615)	591(231,854)	735(601,878)
510500	Luzhou	40.8	28.2	139.2	1062(397,1693)	905(533,1266)	1483(705,2223)	2471(532,3845)	2173(816,3265)	3470(2840,4145)
510600	deyang	40.1	31	144.6	788(294,1257)	748(441,1045)	1159(552,1736)	1833(393,2861)	1812(691,2684)	2774(2284,3290)
510700	Mianyang	37.6	29.4	133.8	1024(382,1637)	983(580,1374)	1490(708,2237)	2381(505,3756)	2370(896,3540)	3389(2758,4078)
510800	Guangyuan	27.5	28.6	100.8	426(158,686)	539(318,754)	641(302,970)	961(194,1587)	1296(488,1943)	919(719,1160)
510900	Suining	31.7	22.8	131.8	592(220,950)	524(308,735)	1002(476,1504)	1362(280,2206)	1208(441,1867)	2250(1827,2715)
511000	Neijiang	35.4	25.1	135	743(277,1188)	649(381,908)	1155(549,1733)	1722(361,2743)	1528(564,2332)	2644(2154,3176)
511100	Leshan	41.5	28.9	130	742(278,1183)	637(376,891)	956(454,1436)	1726(373,2678)	1534(578,2297)	2122(1719,2566)
511300	Nanchong	41.9	25.1	130	1549(580,2469)	1151(677,1612)	1977(939,2971)	3603(780,5581)	2712(1001,4140)	4390(3556,5309)
511400	Meishan	34.9	32	153.8	614(229,983)	687(406,959)	1094(522,1635)	1423(298,2272)	1666(639,2457)	2689(2235,3153)
511500	Yibin	46.6	28.8	145	1307(491,2077)	1002(590,1401)	1671(796,2502)	3028(670,4600)	2411(908,3612)	4005(3298,4748)
511600	Guang'an	35	22.6	126.8	826(308,1323)	659(387,924)	1224(581,1841)	1915(401,3057)	1516(552,2344)	2654(2142,3224)
511700	Dazhou	45.3	42.3	120	1519(570,2416)	1727(1025,2398)	1668(790,2512)	3523(775,5379)	4165(1683,5854)	3392(2716,4161)
511800	Ya'an	34.2	19.8	133	269(100,431)	193(113,271)	427(203,641)	624(130,999)	426(153,668)	967(786,1165)
511900	Bazhong	30.5	21	109.8	577(214,926)	489(287,687)	851(402,1285)	1321(270,2151)	1101(397,1717)	1501(1188,1870)
512000	Ziyang	34.5	24.5	143.8	607(226,972)	531(312,744)	1027(489,1538)	1406(293,2249)	1245(458,1906)	2450(2015,2909)
513200	Abazhou	15.3	7.3	108	72(27,117)	43(25,60)	206(97,311)	130(25,228)	11(4,18)	351(277,439)
513300	Garzê	11.4	20.7	92	66(24,107)	145(85,203)	215(101,327)	90(17,160)	324(117,506)	215(166,275)
513400	Liangshan	19.7	15.5	143	546(202,883)	527(309,743)	1586(755,2376)	1123(218,1926)	1025(359,1649)	3773(3101,4485)
520100	Guiyang	26.5	19.6	122.8	798(295,1284)	725(425,1019)	1501(711,2259)	1789(359,2968)	1593(571,2505)	3145(2527,3842)
520200	Liupanshui	23.4	15.3	110.8	583(215,940)	469(275,661)	1123(531,1694)	1269(251,2137)	905(316,1457)	2016(1597,2507)
520300	Zunyi	19.4	24.3	114	1125(415,1820)	1710(1005,2396)	2677(1266,4036)	2404(465,4129)	4188(1540,6420)	5282(4200,6537)
520400	Anshun	22.6	11.8	117	490(181,790)	316(185,446)	1028(487,1550)	1056(208,1786)	477(164,784)	2021(1613,2490)
520500	Bijie	26.1	16.9	123	1722(638,2773)	1375(805,1934)	3295(1562,4958)	3848(771,6398)	2817(994,4495)	6912(5555,8442)
520600	Tongren	31.4	21.3	116	980(364,1572)	819(481,1150)	1482(701,2234)	2252(463,3653)	1852(670,2885)	2874(2291,3546)
522300	Qiannan	20.1	14.1	115	525(194,848)	453(265,638)	1215(575,1832)	1087(211,1861)	820(285,1330)	2326(1852,2875)
522600	Qiandongnan	25.9	22.4	105.8	883(327,1422)	935(549,1312)	1475(697,2229)	1971(394,3279)	2146(781,3324)	2404(1892,3013)
522700	Qiannan	18.8	13.9	111.6	569(210,920)	516(302,727)	1366(646,2062)	1146(221,1974)	924(321,1500)	2485(1970,3087)
530100	Kunming	24.5	27.3	127.8	809(299,1304)	1095(645,1532)	1707(810,2566)	1782(354,2986)	2618(978,3952)	3731(3015,4526)
530300	Qujing	20.9	17	142	799(295,1291)	797(467,1121)	2175(1036,3260)	1680(328,2864)	1638(579,2613)	5155(4232,6135)
530400	Yuxi	23.3	20.8	141.8	295(109,475)	322(189,452)	720(343,1079)	640(126,1079)	722(260,1127)	1705(1399,2029)
530500	Baoshan	20.5	12.3	126	310(115,502)	230(134,324)	769(365,1157)	648(126,1106)	364(125,596)	1656(1336,2014)
530600	zhaot	19.2	16.2	130.9	694(256,1122)	717(420,1009)	1900(902,2854)	1411(273,2425)	1434(504,2297)	4246(3443,5128)
530700	Lijiang	10.7	10.2	118.8	76(28,124)	89(52,126)	339(160,510)	95(18,170)	107(36,177)	680(544,836)
530800	Pu'er	23.8	18.6	141.8	346(128,557)	331(194,466)	827(394,1240)	755(150,1270)	712(254,1125)	1958(1607,2331)
530900	Lincang	31.3	14.1	133	428(159,687)	240(140,338)	739(351,1110)	983(202,1595)	434(151,704)	1673(1360,2015)
532300	Chuxiong	20.9	17.8	127.8	330(122,533)	344(202,484)	814(386,1223)	694(135,1183)	725(257,1151)	1778(1436,2156)
532500	Honghe	26.2	10	134	713(264,1149)	339(198,478)	1475(701,2213)	1595(320,2651)	391(133,649)	3360(2734,4041)
532600	Wenshan	25.9	13.2	116	543(201,874)	342(200,483)	989(468,1491)	1210(242,2014)	585(202,953)	1918(1529,2367)
532800	Sipsongpanna	31.9	20.5	132	216(80,347)	172(101,241)	364(173,547)	498(103,806)	383(138,599)	820(666,989)
532900	Dali	16.8	12.4	121	350(129,567)	317(185,448)	1015(481,1528)	667(127,1161)	508(175,831)	2087(1673,2556)
533100	Dehongzhou	23.3	17.9	122.6	176(65,285)	166(98,234)	376(178,566)	384(76,647)	351(125,557)	786(631,960)
533300	Nujiang	24.9	18	102	79(29,128)	70(41,99)	133(63,201)	175(35,293)	149(53,236)	197(154,248)
533400	Diqing	12.9	8.3	116.8	30(11,48)	24(14,33)	108(51,163)	47(9,83)	16(5,26)	212(169,261)
540100	Lhasa	11.7	18.6	129	55(20,89)	106(62,148)	241(114,362)	77(14,138)	228(81,360)	534(432,647)
540200	Shigatse	10.4	10.7	98.3	70(26,113)	88(51,124)	266(125,402)	83(15,149)	115(39,191)	353(276,448)
540300	Qamdo	11.1	16.2	78.4	68(25,110)	120(70,169)	195(92,297)	89(17,160)	242(85,387)	0(0,0)
540400	Linzhi	7.3	6.8	81.5	15(5,24)	17(10,24)	66(31,100)	5(1,8)	0(0,0)	18(14,23)
540500	Shannan	9.6	10.5	95.4	31(11,50)	41(24,58)	124(58,187)	32(6,57)	52(18,87)	147(114,187)
540600	Nagqu	21.7	9.9	91.8	97(36,157)	55(32,77)	168(79,255)	207(41,352)	62(21,103)	166(129,213)
542500	Ali Region	6.6	15.3	94.7	6(2,10)	17(10,24)	36(17,54)	0(0,0)	34(12,54)	41(32,53)
610100	Xi'an	58.8	47.8	166	2504(947,3948)	2496(1485,3455)	2913(1394,4342)	5653(1324,8187)	5930(2463,8138)	7300(6143,8440)
610200	Tongchuan	47.4	34.6	156	169(63,268)	152(90,211)	227(108,339)	390(87,590)	369(143,537)	561(467,656)
610300	Baoji	51.9	32.4	136.8	877(330,1388)	679(401,948)	958(455,1437)	2013(457,2994)	1650(633,2428)	2216(1809,2655)
610400	Xianyang	62.2	42.3	158.8	1263(479,1987)	1064(632,1478)	1338(639,1997)	2830(673,4048)	2568(1038,3609)	3324(2777,3874)
610500	Weinan	56	40.1	167.8	1357(512,2143)	1199(711,1667)	1670(799,2487)	3088(714,4519)	2906(1161,4124)	4196(3537,4841)
610600	Yan'an	32.1	38.8	144	343(128,551)	501(297,697)	624(297,934)	791(163,1280)	1216(483,1736)	1490(1226,1769)
610700	Hanzhong	44.7	23.5	122	769(288,1223)	504(296,706)	868(412,1307)	1785(391,2733)	1170(428,1802)	1804(1448,2207)
610800	Yulin	32.9	45.6	154.8	579(215,928)	960(571,1331)	1098(524,1641)	1337(277,2153)	2300(945,3186)	2707(2253,3171)
610900	Ankang	37.7	21.1	121	521(194,833)	362(212,508)	688(326,1035)	1212(257,1912)	816(295,1272)	1414(1134,1732)
611000	Shangluo	33.1	23.7	138	378(141,606)	333(196,467)	640(305,960)	873(181,1405)	776(284,1193)	1490(1218,1783)
620100	Lanzhou	33.4	42.7	144.8	595(221,954)	915(543,1270)	1046(498,1566)	1375(285,2209)	2203(892,3091)	2502(2061,2967)
620200	Jiayuguan	26.8	22.3	138.8	30(11,49)	31(18,44)	64(30,95)	68(14,113)	71(26,110)	148(121,177)
620300	Jinchang	23.4	14.9	135	57(21,92)	45(26,63)	133(63,199)	124(25,209)	85(30,137)	304(247,365)
620400	Baiyin	31.5	27	118	307(114,492)	322(189,450)	470(222,708)	704(145,1141)	766(286,1159)	933(745,1148)
620500	Tianshui	27.2	22.7	122.8	547(203,879)	559(328,784)	1003(475,1509)	1229(247,2032)	1285(468,1987)	2096(1684,2561)
620600	Wuwei	34.1	25.5	134.8	346(129,554)	318(187,445)	556(264,835)	799(166,1280)	750(278,1143)	1272(1036,1528)
620700	Zhangye	32.2	20.1	137.8	227(84,363)	175(103,246)	394(187,591)	522(108,843)	387(139,607)	914(747,1094)
620800	Pingliang	25.2	34.9	130	319(118,514)	532(315,742)	666(316,1000)	706(141,1180)	1292(503,1879)	1476(1196,1785)
620900	jiuquan	27.9	22.5	135.8	149(55,240)	147(87,207)	294(140,440)	337(68,555)	338(123,524)	675(550,809)
621000	qingyang	31.9	16.5	134	463(172,743)	297(174,418)	790(376,1187)	1064(219,1722)	600(211,959)	1798(1463,2163)
621100	dingxi	27.6	24.9	129	453(168,729)	500(294,700)	859(408,1290)	1021(206,1686)	1174(433,1794)	1891(1530,2290)
621200	Longnan	19	21.8	122	296(109,479)	413(243,580)	766(363,1153)	598(116,1029)	939(340,1458)	1589(1275,1943)
622900	Linxia	30.9	21.6	125	344(128,553)	297(174,416)	568(269,854)	789(162,1283)	672(244,1046)	1211(976,1475)
623000	Gannan	22.6	21.3	122	89(33,143)	102(60,143)	194(92,292)	191(38,323)	230(83,359)	402(323,491)
630100	Xining	34	32.7	130	435(162,697)	510(301,711)	679(322,1020)	1007(210,1615)	1238(476,1820)	1508(1221,1823)
630200	Haidong	38.1	39.7	144	402(150,642)	508(301,706)	619(295,927)	935(199,1472)	1231(491,1750)	1477(1216,1754)
632200	Haibei	19.5	13.2	147.4	36(13,58)	30(17,42)	108(52,162)	73(14,126)	51(18,83)	261(216,309)
632300	Huangnanzhou	22.6	12.6	116	39(14,63)	27(16,38)	82(39,123)	84(17,143)	44(15,72)	158(126,195)
632500	Hainan	20.4	16.4	144.1	60(22,97)	59(35,83)	169(80,253)	125(24,213)	119(42,190)	404(332,479)
632600	Guoluo	19	13	139.8	24(9,39)	20(12,29)	71(34,106)	49(9,84)	34(12,56)	167(136,199)
632700	Yushuzhou	9.6	13.4	115.2	25(9,41)	43(25,60)	120(57,181)	25(5,46)	74(25,120)	231(184,285)
632800	Haixizhou	15.8	13.9	153	40(15,65)	43(25,60)	153(73,229)	73(14,128)	77(27,125)	375(312,440)
640100	Yinchuan	30.8	33.3	144	402(149,645)	527(311,735)	759(362,1137)	924(189,1503)	1284(496,1882)	1819(1496,2159)
640200	Shizuishan	37.3	29.3	149	181(68,290)	175(103,244)	294(140,440)	422(89,667)	422(159,631)	715(592,844)
640300	Wuzhong	32.3	28.1	143.8	301(112,482)	320(189,448)	542(258,812)	694(143,1121)	769(289,1156)	1295(1065,1538)
640400	Guyuan	26.6	29.1	127	256(95,412)	340(201,476)	496(235,745)	574(115,953)	820(309,1226)	1077(869,1308)
640500	Zhongwei	32.5	25.8	140	258(96,414)	251(148,352)	451(215,676)	596(123,962)	597(221,907)	1061(869,1266)
650100	Urumqi	53.6	42.7	127	903(340,1428)	883(524,1226)	892(423,1341)	2073(474,3063)	2136(865,2996)	1944(1569,2360)
650200	Karamay	25.5	25	127	60(22,97)	72(42,101)	122(58,183)	135(27,225)	171(63,261)	265(214,322)
650400	Turpan	57.5	33.8	130	268(101,423)	196(116,274)	253(120,380)	609(142,886)	478(185,699)	563(456,681)
650500	Hami	29.9	26.6	119	127(47,204)	138(81,194)	207(98,312)	292(60,476)	330(123,501)	417(334,512)
652300	Changjizhou	41.6	26.3	124	434(162,692)	340(200,476)	534(253,803)	1013(219,1571)	810(301,1228)	1132(911,1381)
652700	Bozhou	22.5	19.8	127	82(30,132)	88(52,124)	187(89,281)	177(35,299)	195(70,306)	407(328,494)
652800	Bayingolin	47	27	87	452(170,717)	323(190,451)	352(165,534)	1050(233,1592)	773(288,1168)	242(186,313)
652900	Aksu	54.9	31.4	130	1042(393,1648)	743(439,1038)	1029(488,1546)	2385(549,3505)	1807(690,2671)	2291(1856,2771)
653000	Kezhou	52.6	18	137	242(91,384)	105(61,148)	262(124,393)	557(127,826)	222(79,353)	608(496,728)
653100	Kashgar	89.6	36.3	134.8	2964(1144,4586)	1541(912,2147)	1922(913,2884)	6103(1635,7988)	3758(1473,5428)	4410(3592,5298)
653200	Hotan	110.4	29.1	120	1958(765,2991)	682(402,954)	942(446,1419)	3751(1094,4651)	1648(622,2465)	1922(1539,2357)
654000	Ili	42.4	33.1	123	1450(543,2311)	1391(821,1940)	1737(823,2613)	3382(733,5227)	3388(1306,4968)	3652(2935,4460)
654200	Tacheng	10	10	106.3	71(26,115)	86(50,122)	302(143,456)	78(14,141)	100(34,165)	497(392,623)
654300	Altay	9.8	13.5	122.9	50(18,81)	84(49,118)	250(119,377)	53(10,96)	147(51,239)	526(423,642)
